# Supplementary material for: Green Synthesis of Zinc Oxide Nanoparticles Using Aqueous Extract of Pavonia zeylanica to Mediate Photocatalytic Degradation of Methylene Blue: Studies on Reaction Kinetics, Reusability and Mineralization
Source: Int J Mol Sci. 2025 May 15;26(10):4739. doi: 10.3390/ijms26104739 (PMC12112004; doi:10.3390/ijms26104739)
Supplement: Supplementary file 1 [file ijms-26-04739-s001.zip]

Archive with 1 entries (1 files):
- ijms-3606993-supplementary.pdf
